# Supplementary material for: Comparing the fit of N95, KN95, surgical, and cloth face masks and assessing the accuracy of fit checking
Source: PLoS One. 2021 Jan 22;16(1):e0245688. doi: 10.1371/journal.pone.0245688 (PMC7822328; doi:10.1371/journal.pone.0245688)
Supplement: S1 Text — (TXT) [file pone.0245688.s001.txt]

The data set relevant to this study is available in the Cambridge open access data repository.  The DOI for this is: https://doi.org/10.17863/CAM.56361
